# Supplementary material for: Improved Anti-Biofilm Effect against the Oral Cariogenic Streptococcus mutans by Combined Triclosan/CBD Treatment
Source: Biomedicines. 2023 Feb 10;11(2):521. doi: 10.3390/biomedicines11020521 (PMC9953046; doi:10.3390/biomedicines11020521)
Supplement: Supplementary file 1 [file biomedicines-11-00521-s001.zip]

Archive with 1 entries (1 files):
- biomedicines-2189595-supplementary.pptx
